# Supplementary material for: Development and Optimization of Multi-Well Colorimetric Assays for Growth of Coccidioides posadasii Spherules and Their Application in Large-Scale Screening
Source: J Fungi (Basel). 2025 Oct 11;11(10):733. doi: 10.3390/jof11100733 (PMC12565162; doi:10.3390/jof11100733)
Supplement: Supplementary file 1 [file jof-11-00733-s001.zip]

Archive with 1 entries (1 files):
- jof-3868110-supplementary.pdf
